# Supplementary material for: Screening of faba bean (Vicia faba L.) accessions to acidity and aluminium stresses
Source: PeerJ. 2017 Feb 8;5:e2963. doi: 10.7717/peerj.2963 (PMC5301972; doi:10.7717/peerj.2963)
Supplement: Data S2 — Chlorophyll concentration (SPAD unit), leaf temperature (°C), stomatal conductance (mol H2O/m2/s), photosynthesis rate (micro mol/m2/s), leaf area (cm2), root and shoot dry weight (g), nodule mass and quality measurements taken in peat medium verification experiment. [file peerj-05-2963-s002.xlsx]

## Sheet: Chlorophyll content RawData
	Mean chlorophyll content values 35 days after sowing						Date: 03 July 2015
Accessions	Replication 1			Replication 2			Replication 3			Replication 4
	Neutral	Acid	Aluminum	Neutral	Acid	Aluminum	Neutral	Acid	Aluminum	Neutral	Acid	Aluminum
Aurora	36.7	37.3	38.6	40.9	36.7	39	38.2	40.4	40	38.4	40.8	37.9
Babylon	36	42.6	41.8	40.3	42.6	42.6	40.3	41.4	40.6	41.4	41.2	38.9
DOSHA	31.2	33.6	33.5	28.8	35.1	35.7	29.6	33.2	39	33.9	34.1	32
EH 06006-6	36.3	38.1	39.3	31.5	41.9	37.6	35.5	41.7	30.2	33.1	34.4	35
Gebelcho	36.7	33.7	37	32.5	36.2	34.2	30.8	37.3	33.3	31.4	33.3	38.3
GLA 1103	39.3	40.3	40.6	36.8	40.4	41	38.8	37.8	40.1	42	40	39.1
Kassa	30.3	36.1	35.8	32.7	36.1	34	34.3	37.7	33.8	34.1	35.1	37.1
Messay	31.2	32.4	34.5	34.6	36.1	35.8	35.1	36.9	34.9	31.8	33	35
NC 58	32.6	37.2	38.4	31.9	36.5	35.7	31.6	32.7	35.9	30.2	38.1	35.3
Tesfa	31.5	42.6	38.7	33.8	35.9	33.6	31.5	38.3	33.5	34	36.6	35.3

## Sheet: Leaf temperature RawData
	Leaf temperatur 35 days after sowing				Date: 03 July 2015
Accessions	Replication 1			Replication 2			Replication 3			Replication 4
	Neutral	Acid	Aluminum	Neutral	Acid	Aluminum	Neutral	Acid	Aluminum	Neutral	Acid	Aluminum
Aurora	25.4	25.7	26	25.6	26.2	25.5	25.8	25.4	25.7	34	24.9	28.3
Babylon	27.7	25.8	26	25.7	25.7	25.4	37.5	26.8	27.5	25.7	25.7	25.9
DOSHA	25.6	26.2	33	25.5	25.5	25.5	25.4	25.7	25.9	25.2	25.4	26.1
EH 06006-6	25.6	27.2	26.6	25.6	25.7	26.7	27.2	25	26.1	25.5	25.7	28.1
Gebelcho	26.9	26.2	25.7	24.3	25.3	26	27	27.8	24.6	28.4	25.7	25.5
GLA 1103	25.8	26	25.9	26.5	25.8	25.3	26.6	25.4	27.2	29.1	27.2	26.4
Kassa	25	26	24.6	27.3	25.4	26.3	25.7	25.9	26.3	25.6	27.1	26
Messay	25.8	25.6	26.2	26.1	25.5	25.9	27	25	26.9	26.6	26	25.6
NC 58	25.5	24.1	25.7	25.6	28.2	26	26.3	25.9	25.1	26	25.2	29.6
Tesfa	25.6	25.5	25.5	25.5	27.3	26.1	26.2	26.6	26.5	25.6	25.7	25.5

## Sheet: Stomatal Conductance RawData
	Stomatal Conductance (mol H2O/M2/S) 35 days after sowing						Date: 03 July 2015
Accessions	Replication 1			Replication 2			Replication 3			Replication 4
	Neutral	Acid	Aluminum	Neutral	Acid	Aluminum	Neutral	Acid	Aluminum	Neutral	Acid	Aluminum
Aurora	0.28	0.95	0.59	0.29	0.32	0.54	0.29	0.37	0.66	0.15	0.49	0.37
Babylon	0.39	0.91	0.56	0.61	0.37	0.47	0.08	0.33	0.45	0.42	0.68	0.67
DOSHA	0.41	0.53	0.24	0.37	0.3	0.5	0.36	0.35	0.51	0.42	0.45	0.27
EH 06006-6	0.26	0.59	0.38	0.44	0.31	0.65	0.23	0.21	0.31	0.16	0.51	0.34
Gebelcho	0.4	0.64	0.38	0.38	0.4	0.62	0.21	0.41	0.79	0.21	0.53	0.9
GLA 1103	0.56	0.98	0.89	0.55	0.55	1.02	0.27	0.63	0.62	0.31	0.49	0.61
Kassa	0.53	0.66	0.9	0.45	0.43	0.31	0.54	0.45	0.43	0.42	0.42	0.5
Messay	0.32	0.56	0.72	0.28	0.5	0.53	0.29	0.45	0.52	0.38	0.55	0.58
NC 58	0.19	0.79	0.59	0.43	0.21	0.43	0.22	0.34	0.56	0.32	0.51	0.27
Tesfa	0.49	0.85	0.75	0.36	0.52	0.67	0.43	0.54	0.71	0.44	0.42	0.73

## Sheet: Photosynthesis rate RawData
	Photosynthesis rate 35 days after sowing				Date: 03 July 2015
Accessions	Replication 1			Replication 2			Replication 3			Replication 4
	Neutral	Acid	Aluminum	Neutral	Acid	Aluminum	Neutral	Acid	Aluminum	Neutral	Acid	Aluminum
Aurora	12.37	24.27	19.64	12.21	13.4	19.91	12.9	15.39	20.7	13.11	15.49	16.83
Babylon	20.84	25.48	21.19	18.11	15.21	16.2	11.96	15.42	20.53	17.15	21.88	19.81
DOSHA	18.25	17.75	11.75	15.83	11.68	17.58	12.46	12.63	17.81	16.35	13.92	11.44
EH 06006-6	12.25	17.26	16.99	17.66	12.08	20.89	11.84	9.16	15.69	13.65	16.89	17.16
Gebelcho	17.15	17.67	12.55	14.24	17.07	17.93	12.58	19.46	17.5	17.33	18.84	20.25
GLA 1103	21.95	21.48	24.62	19.37	17.88	21.36	16.05	21.29	23.29	17.94	16.5	19.45
Kassa	12.56	17.58	19.03	18.69	13.93	13.43	20.16	15.6	16.89	15.98	16.84	17.74
Messay	13.14	16.12	21.83	14.25	17.05	20.78	15.52	16.43	19.73	16.52	17.83	16.99
NC 58	11.3	19.77	17.81	16.02	12.39	15.39	11.37	11.74	15.83	12.1	17.47	15.39
Tesfa	19.69	20.1	19.47	15.75	19.35	18.99	18.78	17.49	19.28	18.18	12.07	20.67

## Sheet: Leaf area RawData
	Leaf area measurment in cm2			Date of data record: 20 to 21 July 2015
	Neutral
Accession	No, of plants	Replication 1	No, of plants	Replication 2	No, of plants	Replication 3	No, of plants	Replication 4
		Total LA in cm2		Total LA in cm2		Total LA in cm2		Total LA in cm2
Aurora	3	2942	3	3478	3	2898	3	3190
Babylon	3	2792	2	1935	3	2759	2	1814
DOSHA	3	2872	3	2731	3	1777	3	3156
EH 06006-6	3	1967	3	2551	3	1702	3	1876
Gebelcho	3	2375	3	2090	3	2674	3	2120
GLA 1103	3	2219	3	2144	3	2234	3	3006
Kassa	3	2019	3	1001	3	2467	3	1823
Messay	3	2482	3	1938	3	1971	3	2227
NC 58	3	1763	3	2234	3	2579	3	2273
Tesfa	3	2166	3	1476	3	2129	3	1873
	Acid
Accession	No, of plants	Replication 1	No, of plants	Replication 2	No, of plants	Replication 3	No, of plants	Replication 4
		Total LA in cm2		Total LA in cm2		Total LA in cm2		Total LA in cm2
Aurora	3	1959	3	1524	3	2595	3	2351
Babylon	3	1958	2	1541	3	1528	3	1979
DOSHA	3	1421	3	1505	3	1314	3	1415
EH 06006-6	3	1332	3	1030	3	1412	3	1339
Gebelcho	3	1640	3	1242	3	1699	3	1547
GLA 1103	3	989	3	1283	3	1373	2	1139
Kassa	3	1477	3	1319	3	1376	3	1974
Messay	3	1398	3	1300	3	1467	3	1319
NC 58	3	904	3	1705	3	1507	3	1360
Tesfa	3	615	3	931	3	994	3	862
	Aluminum
Accession	No, of plants	Replication 1	No, of plants	Replication 2	No, of plants	Replication 3	No, of plants	Replication 4
		Total LA in cm2		Total LA in cm2		Total LA in cm2		Total LA in cm2
Aurora	3	2468	3	1868	3	1829	3	2813
Babylon	3	1608	3	1839	3	1760	3	1850
DOSHA	3	1656	3	2117	3	1466	3	1610
EH 06006-6	3	2199	2	1059	3	1341	3	1514
Gebelcho	3	1949	3	1762	3	1521	3	1601
GLA 1103	3	1971	3	1353	3	1225	3	2305
Kassa	3	1328	3	1618	3	1231	3	1546
Messay	3	1234	3	1356	3	1324	3	1658
NC 58	3	1126	3	1816	3	1426	3	1800
Tesfa	3	981	3	1278	2	1133	2	1394

## Sheet: Root&Shoot Dryweight RawData
	Total Root and Shoot Dry Weight Measurement					Date: 27 July 2015
	Treatment: Neutral
Accession	Replication 1			Replication 2			Replication 3			Replication 4
	No, of plants	Total dry weight in g		No, of plants	Total dry weight in g		No, of plants	Total dry weight in g		No, of plants	Total dry weight in g
		Root	Shoot		Root	Shoot		Root	Shoot		Root	Shoot
Aurora	3	11.2	27	3	12.4	31.2	3	10	32.6	3	11.8	33.9
Babylon	3	10.6	26	2	8.3	17.9	3	14.2	27.6	2	7.8	17.1
DOSHA	3	4.5	29.8	3	5.8	28.9	3	7.5	20.7	3	9.8	36.1
EH 06006-6	3	4.6	24.9	3	7.3	29.9	3	7	19	3	5.8	23.8
Gebelcho	3	5	25.3	3	7.1	23.5	3	6.3	29.5	3	7.9	27.7
GLA 1103	3	6.3	22.5	3	5.5	22.6	3	7.9	22.5	3	11.6	30.3
Kassa	3	5.8	19.3	3	3.5	15.7	3	6.4	25.5	3	5.9	23.9
Messay	3	7.1	25.1	3	4.9	24.8	3	6	25	3	5.5	23.3
NC 58	3	4.2	23.3	3	5.3	26.7	3	7.1	28.3	3	6	29.3
Tesfa	3	5.4	23.5	3	4.2	15.6	3	5.6	24.1	3	4.8	24.1
	Treatment: Acid (pH 4.5)
Accession	Replication 1			Replication 2			Replication 3			Replication 4
	No, of plants	Total dry weight in g		No, of plants	Total dry weight in g		No, of plants	Total dry weight in g		No, of plants	Total dry weight in g
		Root	Shoot		Root	Shoot		Root	Shoot		Root	Shoot
Aurora	3	6.8	19.1	3	9.5	15	3	9.3	27	3	7.6	23.7
Babylon	3	9.7	17.3	2	9.7	13.7	3	7.3	14.3	3	9	19.1
DOSHA	3	6.8	16.5	3	5.4	18.7	3	5.3	15.7	3	5	17.9
EH 06006-6	3	4.8	14.4	3	6	14.1	3	6	15.9	3	4.1	16.2
Gebelcho	3	6	17	3	5.5	13.8	3	6.4	16.2	3	4.7	18.3
GLA 1103	3	4.4	9.8	3	6.6	13.7	3	8.3	14.5	2	4.5	11.4
Kassa	3	5.7	16.3	3	5.3	16.1	3	4.7	16.6	3	5.1	22.1
Messay	3	4.4	15.6	3	6.4	16	3	5.7	15.7	3	4.3	14.9
NC 58	3	3.7	11.5	3	8.8	21.6	3	6.7	17.7	3	4.7	19.7
Tesfa	3	2.6	6.6	3	5.6	9.9	3	4.7	11.1	3	2.1	7.7
	Treatment: Aluminum (pH 4.5 + Al3+)
Accession	Replication 1			Replication 2			Replication 3			Replication 4
	No, of plants	Total dry weight in g		No, of plants	Total dry weight in g		No, of plants	Total dry weight in g		No, of plants	Total dry weight in g
		Root	Shoot		Root	Shoot		Root	Shoot		Root	Shoot
Aurora	3	9.9	23.5	3	7.6	15.1	3	9.4	21.2	3	8.4	30.3
Babylon	3	10.8	14.3	3	9.1	15.1	3	8.6	19.8	3	7.1	19.4
DOSHA	3	6.5	18	3	12.4	20.3	3	7.1	18.2	3	5.7	18.3
EH 06006-6	3	5.3	25.3	2	4	11.8	3	6.4	16	3	4.9	18.5
Gebelcho	3	7.3	20.3	3	6.3	18.6	3	7.6	16.7	3	4.8	18.6
GLA 1103	3	6.6	21.1	3	7.6	13.2	3	6.2	8.2	3	8.8	24.4
Kassa	3	5.7	16.8	3	5.5	19.2	3	4.2	17.3	3	5.2	18.4
Messay	3	5.4	15.3	3	6.3	15.4	3	5.5	18.2	3	6	21
NC 58	3	6.4	15.4	3	7.4	20.4	3	6.6	19.3	3	6	21.8
Tesfa	3	4	12.3	3	5.6	13.1	2	4.3	12.5	2	4.6	11.4

## Sheet: Nodule quantity&quality RawData
	Neutral
	Replication 1		Replication 2		Replication 3		Replication 4
Accession	Nodule		Nodule		Nodule		Nodule
	Quantity	Quality	Quantity	Quality	Quantity	Quality	Quantity	Quality
Aurora	2	2	3	3	3	2	3	3
Babylon	1	1	2	3	2	3	2	3
DOSHA	3	2	2	2	1	3	3	3
EH 06006-6	1	1	3	3	2	3	0	0
Gebelcho	3	2	1	2	0	0	2	3
GLA 1103	2	2	2	3	3	3	3	3
Kassa	0	0	3	2	3	3	0	0
Messay	1	1	1	3	3	3	3	3
NC 58	0	0	0	0	3	3	3	3
Tesfa	2	2	0	0	3	3	2	3
	Acid
	Replication 1		Replication 2		Replication 3		Replication 4
Accession	Nodule		Nodule		Nodule		Nodule
	Quantity	Quality	Quantity	Quality	Quantity	Quality	Quantity	Quality
Aurora	0	0	3	3	2	3	2	3
Babylon	0	0	3	3	1	3	2	3
DOSHA	0	0	1	2	0	0	1	2
EH 06006-6	0	0	1	1	0	0	0	0
Gebelcho	0	0	2	2	1	1	0	0
GLA 1103	1	3	2	3	2	2	2	2
Kassa	2	3	1	3	0	0	3	3
Messay	1	2	1	3	0	0	2	3
NC 58	1	1	0	0	1	3	0	0
Tesfa	0	0	0	0	0	0	1	3
	Aluminum
	Replication 1		Replication 2		Replication 3		Replication 4
Accession	Nodule		Nodule		Nodule		Nodule
	Quantity	Quality	Quantity	Quality	Quantity	Quality	Quantity	Quality
Aurora	3	3	3	3	2	2	2	3
Babylon	2	2	3	2	2	3	1	3
DOSHA	1	2	0	0	1	3	0	0
EH 06006-6	1	2	0	0	2	3	0	0
Gebelcho	1	1	0	0	0	0	0	0
GLA 1103	2	2	2	3	2	2	2	3
Kassa	0	0	0	0	0	0	1	2
Messay	2	2	2	3	2	3	2	2
NC 58	2	2	0	0	0	0	2	2
Tesfa	1	2	0	0	2	3	0	0
Key
Nodule Quantity Status	Quantity Score	Nodule Quality Status
None or very few	0	Absent	0
Few	1	White	1
Moderate	2	Pink & White	2
High	3	Pink	3
