# Supplementary material for: Screening of faba bean (Vicia faba L.) accessions to acidity and aluminium stresses
Source: PeerJ. 2017 Feb 8;5:e2963. doi: 10.7717/peerj.2963 (PMC5301972; doi:10.7717/peerj.2963)
Supplement: Table S2 [file peerj-05-2963-s005.xlsx]

## Sheet: ANOVA Taproot length
ANOVA Table for Taproot length in neutrient culture grown plants
Source of variation	df	Mean square
		Taproot length
Treatment	2	627.832	ns
Replicate	2	274.507	ns
Main plot residual	4	141.918
Accession	28	37.181	***
Treatment x Accession	56	10.4955	ns
Subplot residual	168	9.974
